# Supplementary material for: Equipment, measurement and dose—a survey for therapeutic ultrasound
Source: J Ther Ultrasound. 2016 Mar 2;4:7. doi: 10.1186/s40349-016-0051-1 (PMC4776354; doi:10.1186/s40349-016-0051-1)
Supplement: Additional file 1: — Full set of anonymous responses to the survey. The file contains an overview sheet and 44 sheets for the 44 questions of the survey. (XLSX 154 kb) [file 40349_2016_51_MOESM1_ESM.xlsx]

## Sheet: Question list
	Additional file for "Equipment, measurement and dose - a survey for therapeutic ultrasound", submitted to Journal of Therapeutic Ultrasound
	A. Shaw1, E. Martin1, J. Haller2 and G. R. ter Haar3
		1 Acoustics and Ionizing Radiation Division, National Physical Laboratory, Teddington, Middlesex, UK
		2 Physikalisch-Technische Bundesanstalt, Braunschweig, GERMANY
		3 Division of Radiotherapy and Imaging, Institute for Cancer Research, Sutton, Surrey, UNITED KINGDOM
		Corresponding author: adam.shaw@npl.co.uk
	This is an additional file for the manuscript "Equipment, measurement and dose - a survey for therapeutic ultrasound" submitted to the Journal of Therapeutic Ultrasound providing results of a survey about exposimetry and dosimetry for therapeutic ultrasound. Click on one of the questions in the list below to see the results. For further details refer to the publication.
1	Q1	What applications of therapeutic ultrasound are you involved with? Please tick all that apply.
2	Q2	If your work is directly related to treating patients, what type of tissue are you intending to treat? Please tick all that apply.
3	Q3	How much of your work is directed towards treatment for cancer and how much to other conditions? Please select the approximate percentage from the drop-down box for each of the categories below. The total does not have to add up to 100%.
4	Q4	Which physical mechanisms are most relevant to your work? Please tick all that apply.
5	Q5	What acoustic power range do you commonly use? (If you only know the electrical power delivered to the transducer, please give this instead and tick the final box) Please tick all that apply.
6	Q6	What acoustic frequency range do you commonly use? Please tick all that apply.
7	Q7	What peak negative acoustic pressure (p_) range do you commonly use? If you don't know the peak negative pressure, please estimate it from known pressure quantities (for example, pressure amplitude or peak-to-peak pressure) or select one of the final two options. Please tick all that apply.
8	Q8	What pulsing regimes do you commonly use? Please tick all that apply.
9	Q9	Please indicate the diameter of the transducers you commonly use (or other representative dimension for non-circular transducers). Please tick all that apply.
10	Q10	Please indicate the focal length (i.e. distance to focus) of the fields you commonly use. Please tick all that apply.
11	Q11	Please indicate the f-numbers (ratio of focal length to transducer diameter/dimensions) of the transducers that you commonly use. Please tick all that apply.
12	Q12	Is there a particular exposure geometry in your application that makes acoustic field measurement difficult? Please tick all that apply.
13	Q13	How do you routinely test that your equipment is functioning as expected? Please tick all that apply.
14	Q14	Which parameters do you generally quote or specify to describe your fields? Please tick all that apply.
15	Q15	Please indicate which of the following equipment or methods you use to measure pressure, intensity or power. Please tick all that apply.
16	Q16	Which of the following describes the most common approach you use to derive pressure, intensity or power values. Please select the option that most closely describes your approach.
17	Q17	Please indicate which of the following equipment or methods you use to measure heating, cavitation or other relevant effects. Please tick all that apply.
18	Q18	Which of the following best describes the approach you use most commonly to derive information about heating, cavitation or other relevant effects. Please select the option that most closely describes your approach.
19	Q19	Please specify which, if any, of the following phantom materials or tissue models or mimics you use for your work. Please tick all that apply.
20	Q20	Please specify which, if any, of the following biological models you use for your work. Please tick all that apply.
21	Q21	How do you currently determine the effectiveness of the therapy in your application? Please tick all that apply.
22	Q22	How would you rate your awareness of the standards listed above?
23	Q23	How would you rate your awareness of the standards listed above?
24	Q24	How would you rate your awareness of the standards listed above?
25	Q25	Do you feel you are able to characterise your equipment or the ultrasound field satisfactorily? If not, what do you perceive to be the shortcomings of your existing measurement methods? Please tick all that apply.
26	Q26	Do you have an opinion on how therapy fields or treatment protocols should be measured or characterised? Please tick all that apply.
27	Q27	Do you think there is a generally understood meaning of the term ‘dose’ when applied to ultrasound? Please select the option that most closely describes your opinion.
28	Q28	How do you use the word ‘dose’ when applied to ultrasound? Please select the option that most closely describes your opinion.
29	Q29	How relevant do you think dose (according to your meaning) is to effects mediated by the following mechanisms?
30	Q30	Which aspects of ultrasound therapy are most likely to benefit from a better developed and more widespread common understanding of dose? Please score each of the the following:
31	Q31	From each of the following pairs, please give your opinion on which characteristic is more relevant to dose quantities. For example, should a dose quantity be related to the output of an ultrasonic source rather than to the effect it has on the exposed tissue? You have the option say whether you strongly or weakly favour one option over the other.
32	Q32	Thinking about the development of future standards for exposure and dose, which mechanism do you think should be highest priority? Please rank the following mechanisms in order of priority.
33	Q33	What characteristics of the ultrasound exposure do you think are important for effective therapy in your application? Please tick all that apply.
34	Q34	Intensity-time-integral (frequency-weighted): Explanation: The intensity-time-integral at any point, x, in an ultrasound field is the time integral of the intensity spectrum at this point over the total duration of the exposure. (The calculation may be frequency-weighted to account for the variation in the absorption coefficient of the medium with frequency)
35	Q35	Intensity spatially averaged under linear conditions (ISAL): Explanation: Hill et al. (1994) proposed ISAL - defined as the temporal-average intensity spatially averaged over the area enclosed by the half-pressure-maximum contour determined in the focal plane under linear conditions - as being relevant especially for predicting lesion size during thermal ablation.
36	Q36	Absorbed energy per unit mass: Explanation: The absorbed energy per unit mass at any point, x, in an ultrasound field is the energy deposited by absorption of the acoustic wave per unit mass of the medium supporting the wave. The medium should always be stated.
37	Q37	Applied total acoustic energy: Explanation: The applied total acoustic energy is the total acoustic energy, which is emitted from an ultrasound transducer during an application.
38	Q38	Thermally equivalent time (at a reference temperature of 43 °C): Explanation: The thermally equivalent time t43 (at a reference temperature of 43 °C) for a given time temperature profile T(t) at any point, x, in heated tissue is the time t43 over which a constant temperature T=43 °C is supposed to yield the same biological effect in the same tissue. A simple formula exists to calculate t43 from a…
39	Q39	Local cavitation index: Explanation: The LCI (Local Cavitation Index) at any point, x, in an ultrasound field is the ratio of the temporal peak value of the rarefactional pressure, pr, at this point to the square root of the acoustic working frequency fawf of the ultrasound field at the same point, multiplied with a constant C, which makes the LCI dimensionless.
40	Q40	How long have you been working in therapeutic ultrasound (including any post-graduate training such as Masters or PhD)?
41	Q41	In which area is your current role in Therapeutic Ultrasound? Please select the option that most closely describes your area of work.
42	Q42	Would you be willing to participate in development of Standards by providing written comments, drafting documents and attending committee meetings?
43	Q43	We may wish to contact participants in order to share the results of the survey and to follow up on some of the answers. Please indicate whether or not you are happy to be contacted in the future.
44	Q44	If you are happy to be contacted please enter your name and email address below (these will be kept confidential).

## Sheet: Question 1
Equipment, measurement and dose - a survey for therapeutic ultrasound
	Question 1: What applications of therapeutic ultrasound are you involved with? Please tick all that apply.	What applications of therapeutic ultrasound are you involved with? Please tick all that apply.	What applications of therapeutic ultrasound are you involved with? Please tick all that apply.	What applications of therapeutic ultrasound are you involved with? Please tick all that apply.
	Answer Options	Answer Options	Response Percent	Response Count
	Metrology/QA	Metrology/QA rather than specific applications	0.267	32
	Shockwave Lithotripsy	Shockwave Lithotripsy	0.125	15
	Other shockwave therapies	Other shockwave therapies	0.067	8
	Histotripsy	Histotripsy	0.142	17
	Thermal ablation (incl HIFU)	Thermal ablation (incl HIFU)	0.617	74
	Haemostasis	Haemostasis	0.042	5
	Thrombolysis	Thrombolysis	0.1	12
	Other general work	Other general work not related to a specific application (e.g. modelling, bioeffects studies)	0.333	40
	Neurostimulation/modulation	Neurostimulation/modulation	0.1	12
	Drug delivery	Drug delivery	0.35	42
	Physiotherapy	Physiotherapy	0.083	10
	Low intensity therapies	Low intensity therapies (bone and soft tissue healing)	0.175	21
	Aesthetic - fat removal	Aesthetic - fat removal	0.05	6
	Aesthetic - e.g. facelift/wrinkle reduction	Aesthetic - e.g. facelift/wrinkle reduction	0.042	5
	Others (please specify)	Others (please specify)	0.083	10
	answered question	answered question	120	120
	skipped question	skipped question	3	3
	Number	Response Date	Others (please specify)
	1	2014-06-10 16:04:00	dog
	2	2014-03-15 18:17:00	Gene delivery
	3	2014-03-01 16:24:00	MRgFUS
	4	2014-02-28 09:23:00	cavitation
	5	2014-02-28 08:08:00	Phacoemulsification
	6	2014-02-26 17:50:00	Hyperthermia
	7	2014-02-25 09:06:00	Ultrasonic massagers.
	8	2014-02-24 21:51:00	cardiac tissue reduction with pulsed ultrasound and microbubbles
	9	2014-02-24 20:16:00	Image guidance
	10	2014-02-24 15:09:00	hyperthemia

## Sheet: Question 2
Equipment, measurement and dose - a survey for therapeutic ultrasound
	Question 2: If your work is directly related to treating patients, what type of tissue are you intending to treat? Please tick all that apply.	If your work is directly related to treating patients, what type of tissue are you intending to treat? Please tick all that apply.	If your work is directly related to treating patients, what type of tissue are you intending to treat? Please tick all that apply.	If your work is directly related to treating patients, what type of tissue are you intending to treat? Please tick all that apply.
	Answer Options	Answer Options	Response Percent	Response Count
	Metrology/QA (not treatment)	Metrology/QA rather than direct treatment	0.208	25
	Liver	Liver	0.275	33
	Kidney	Kidney	0.167	20
	Heart	Heart	0.083	10
	Pancreas	Pancreas	0.092	11
	GI tract	GI tract	0.017	2
	Other internal organs	Other internal organs	0.067	8
	Brain	Brain	0.133	16
	Nerves	Nerves	0.042	5
	Eye	Eye	0.025	3
	Teeth	Teeth	0.008	1
	Other general work not	Other general work not directly related to a specific treatment site (e.g. modelling, bioeffects studies)	0.367	44
	Bladder/urinary tract	Bladder/urinary tract	0.067	8
	Prostate	Prostate	0.217	26
	Uterus	Uterus	0.133	16
	Other reproductive organs	Other reproductive organs	0.017	2
	Breast	Breast	0.142	17
	Muscle	Muscle	0.075	9
	Adipose tissue	Adipose tissue	0.058	7
	Skin	Skin	0.083	10
	Tendons/ligaments	Tendons/ligaments	0.05	6
	Bones	Bones	0.2	24
	Others (please specify)	Others (please specify)	0.167	20
	answered question	answered question	120	120
	skipped question	skipped question	3	3
	Number	Response Date	Others (please specify)
	1	2014-06-10 16:04:00	face
	2	2014-04-07 14:42:00	Thyroid nodules
	3	2014-03-14 13:35:00	vascular
	4	2014-03-12 14:09:00	Blood Clots
	5	2014-03-12 12:37:00	Bone
	6	2014-03-01 22:22:00	uterin fibroid
	7	2014-03-01 16:24:00	Bone Metastasis
	8	2014-02-27 08:22:00	mouse melanoma
	9	2014-02-27 07:11:00	Colon
	10	2014-02-26 22:18:00	Thyroid
	11	2014-02-26 19:37:00	NA
	12	2014-02-26 18:53:00	uterus and bone
	13	2014-02-26 18:23:00	Placenta
	14	2014-02-26 17:50:00	Head and neck
	15	2014-02-25 09:28:00	tumours
	16	2014-02-24 20:32:00	Blood vessels
	17	2014-02-24 18:55:00	not patient
	18	2014-02-24 15:40:00	metastesis
	19	2014-02-24 13:38:00	LUNG
	20	2014-02-20 16:07:00	Not related to treatment

## Sheet: Question 3
	Equipment, measurement and dose - a survey for therapeutic ultrasound	Dosimetry for Ultrasound Therapy: Measurements and Dose	Dosimetry for Ultrasound Therapy: Measurements and Dose	Dosimetry for Ultrasound Therapy: Measurements and Dose	Dosimetry for Ultrasound Therapy: Measurements and Dose	Dosimetry for Ultrasound Therapy: Measurements and Dose	Dosimetry for Ultrasound Therapy: Measurements and Dose	Dosimetry for Ultrasound Therapy: Measurements and Dose	Dosimetry for Ultrasound Therapy: Measurements and Dose	Dosimetry for Ultrasound Therapy: Measurements and Dose
	Question 3: How much of your work is directed towards treatment for cancer and how much to other conditions? Please select the approximate percentage from the drop-down box for each of the categories below. The total does not have to add up to 100%.	How much of your work is directed towards treatment for cancer and how much to other conditions? Please select the approximate percentage from the drop-down box for each of the categories below. The total does not have to add up to 100%.	How much of your work is directed towards treatment for cancer and how much to other conditions? Please select the approximate percentage from the drop-down box for each of the categories below. The total does not have to add up to 100%.	How much of your work is directed towards treatment for cancer and how much to other conditions? Please select the approximate percentage from the drop-down box for each of the categories below. The total does not have to add up to 100%.	How much of your work is directed towards treatment for cancer and how much to other conditions? Please select the approximate percentage from the drop-down box for each of the categories below. The total does not have to add up to 100%.	How much of your work is directed towards treatment for cancer and how much to other conditions? Please select the approximate percentage from the drop-down box for each of the categories below. The total does not have to add up to 100%.	How much of your work is directed towards treatment for cancer and how much to other conditions? Please select the approximate percentage from the drop-down box for each of the categories below. The total does not have to add up to 100%.	How much of your work is directed towards treatment for cancer and how much to other conditions? Please select the approximate percentage from the drop-down box for each of the categories below. The total does not have to add up to 100%.	How much of your work is directed towards treatment for cancer and how much to other conditions? Please select the approximate percentage from the drop-down box for each of the categories below. The total does not have to add up to 100%.	How much of your work is directed towards treatment for cancer and how much to other conditions? Please select the approximate percentage from the drop-down box for each of the categories below. The total does not have to add up to 100%.
	Choose %	Choose %	Choose %	Choose %	Choose %	Choose %	Choose %	Choose %	Choose %	Choose %
	Answer Options	Answer Options	None	< 10%	about 25%	about 50%	about 75%	> 90%	100%	Response Count
	Cancer (malignant - aiming for curative treatment)	Cancer (malignant - aiming for curative treatment)	38	18	21	14	14	5	10	120
	Cancer (malignant - aiming for palliative treatment)	Cancer (malignant - aiming for palliative treatment)	60	26	22	7	2	1	2	120
	Tumour or other cell proliferation (benign/non-cancerous)	Tumour or other cell proliferation (benign/non-cancerous)	64	19	17	8	2	4	6	120
	Abnormal deposits (incl calculi and plaques)	Abnormal deposits (incl calculi and plaques)	91	10	7	6	3	1	2	120
	Normal tissue (none of the above)	Normal tissue (none of the above)	71	20	9	8	2	3	7	120
	Other work not directly related to treatments	Other work not directly related to treatments	51	23	18	6	2	5	15	120
									Question Totals	Question Totals
	answered question	answered question	answered question	answered question	answered question	answered question	answered question	answered question	120	120
	skipped question	skipped question	skipped question	skipped question	skipped question	skipped question	skipped question	skipped question	3	3
		Percentages:
	Answer Options		None	< 10%	about 25%	about 50%	about 75%	> 90%	100%
	Cancer (malignant - aiming for curative treatment)		0.316667	0.15	0.175	0.116667	0.116667	0.0416667	0.0833333
	Cancer (malignant - aiming for palliative treatment)		0.5	0.216667	0.183333	0.0583333	0.0166667	0.00833333	0.0166667
	Tumour or other cell proliferation (benign/non-cancerous)		0.533333	0.158333	0.141667	0.0666667	0.0166667	0.0333333	0.05
	Abnormal deposits (incl calculi and plaques)		0.758333	0.0833333	0.0583333	0.05	0.025	0.00833333	0.0166667
	Normal tissue (none of the above)		0.591667	0.166667	0.075	0.0666667	0.0166667	0.025	0.0583333
	Other work not directly related to treatments		0.425	0.191667	0.15	0.05	0.0166667	0.0416667	0.125

## Sheet: Question 4
Equipment, measurement and dose - a survey for therapeutic ultrasound
	Question 4: Which physical mechanisms are most relevant to your work? Please tick all that apply.	Which physical mechanisms are most relevant to your work? Please tick all that apply.	Which physical mechanisms are most relevant to your work? Please tick all that apply.	Which physical mechanisms are most relevant to your work? Please tick all that apply.
	Answer Options	Answer Options	Response Percent	Response Count
	Thermal (tissue or cell destruction)	Thermal effects leading to tissue or cell destruction	0.692	83
	Thermal (functional modification)	Thermal effects leading to non lethal functional modification	0.317	38
	Cavitational (tissue or cell destruction)	Cavitation leading to tissue or cell destruction	0.525	63
	Cavitational (functional modification)	Cavitation leading non lethal functional modification	0.375	45
	Other mechanical (cell or tissue destruction)	Non cavitational mechanical effects leading to cell or tissue destruction	0.25	30
	Other mechanical (functional modification)	Non cavitational mechanical effects leading to non lethal functional modification	0.242	29
	Other (please specify)	Other (please specify)	0.025	3
	answered question	answered question	120	120
	skipped question	skipped question	3	3
	Number	Response Date	Other (please specify)
	1	2014-06-10 16:04:00	hgfhgfhgf
	2	2014-02-26 09:23:00	all work non destructive
	3	2014-02-24 13:55:00	streaming, shear stress

## Sheet: Question 5
Equipment, measurement and dose - a survey for therapeutic ultrasound
	Question 5: What acoustic power range do you commonly use? (If you only know the electrical power delivered to the transducer, please give this instead and tick the final box) Please tick all that apply.	What acoustic power range do you commonly use? (If you only know the electrical power delivered to the transducer, please give this instead and tick the final box) Please tick all that apply.	What acoustic power range do you commonly use? (If you only know the electrical power delivered to the transducer, please give this instead and tick the final box) Please tick all that apply.	What acoustic power range do you commonly use? (If you only know the electrical power delivered to the transducer, please give this instead and tick the final box) Please tick all that apply.
	Answer Options	Answer Options	Response Percent	Response Count
	power ≤ 0.1 W	power ≤ 0.1 W	0.125	15
	0.1 W < power ≤ 1 W	0.1 W < power ≤ 1 W	0.233	28
	1 W < power ≤ 10 W	1 W < power ≤ 10 W	0.292	35
	10 W < power ≤ 100 W	10 W < power ≤ 100 W	0.483	58
	100 W < power ≤ 1000 W	100 W < power ≤ 1000 W	0.35	42
	power > 1000 W	power > 1000 W	0.142	17
	I don’t know	I don’t know	0.108	13
	My answers refer to electrical power	My answers refer to electrical power	0.117	14
	answered question	answered question	120	120
	skipped question	skipped question	3	3

## Sheet: Question 6
Equipment, measurement and dose - a survey for therapeutic ultrasound
	Question 6: What acoustic frequency range do you commonly use? Please tick all that apply.	What acoustic frequency range do you commonly use? Please tick all that apply.	What acoustic frequency range do you commonly use? Please tick all that apply.	What acoustic frequency range do you commonly use? Please tick all that apply.
	Answer Options	Answer Options	Response Percent	Response Count
	f ≤ 100 kHz	f ≤ 100 kHz	0.1	12
	0.1 MHz < f ≤ 0.5 MHz	0.1 MHz < f ≤ 0.5 MHz	0.217	26
	0.5 MHz < f ≤ 2 MHz	0.5 MHz < f ≤ 2 MHz	0.775	93
	2 MHz < f ≤ 5 MHz	2 MHz < f ≤ 5 MHz	0.417	50
	f > 5 MHz	f > 5 MHz	0.158	19
	I don’t know	I don’t know	0.05	6
	answered question	answered question	120	120
	skipped question	skipped question	3	3

## Sheet: Question 7
Equipment, measurement and dose - a survey for therapeutic ultrasound
	Question 7: What peak negative acoustic pressure (p_) range do you commonly use? If you don't know the peak negative pressure, please estimate it from known pressure quantities (for example, pressure amplitude or peak-to-peak pressure) or select one of the final two options. Please tick all that apply.	What peak negative acoustic pressure (p_) range do you commonly use? If you don't know the peak negative pressure, please estimate it from known pressure quantities (for example, pressure amplitude or peak-to-peak pressure) or select one of the final two options. Please tick all that apply.	What peak negative acoustic pressure (p_) range do you commonly use? If you don't know the peak negative pressure, please estimate it from known pressure quantities (for example, pressure amplitude or peak-to-peak pressure) or select one of the final two options. Please tick all that apply.	What peak negative acoustic pressure (p_) range do you commonly use? If you don't know the peak negative pressure, please estimate it from known pressure quantities (for example, pressure amplitude or peak-to-peak pressure) or select one of the final two options. Please tick all that apply.
	Answer Options	Answer Options	Response Percent	Response Count
	p_ ≤ 100 kPa	p_ ≤ 100 kPa	0.117	14
	100 kPa < p_ ≤ 500 kPa	100 kPa < p_ ≤ 500 kPa	0.308	37
	500 kPa < p_ ≤ 5 MPa	500 kPa < p_ ≤ 5 MPa	0.55	66
	5 MPa < p_ ≤ 20 MPa	5 MPa < p_ ≤ 20 MPa	0.3	36
	p_ > 20 MPa	p_ > 20 MPa	0.108	13
	I don’t know	I don’t know the negative or positive pressure	0.258	31
	I only know the positive pressure	I only know the positive pressure	0.017	2
	answered question	answered question	120	120
	skipped question	skipped question	3	3

## Sheet: Question 8
Equipment, measurement and dose - a survey for therapeutic ultrasound
	Question 8: What pulsing regimes do you commonly use? Please tick all that apply.	What pulsing regimes do you commonly use? Please tick all that apply.	What pulsing regimes do you commonly use? Please tick all that apply.	What pulsing regimes do you commonly use? Please tick all that apply.
	Answer Options	Answer Options	Response Percent	Response Count
	Less than 5 cycles	Pulsed: less than 5 cycles long	0.267	32
	5 cycles to 1 ms	Toneburst: more than 5 cycles and up to 1 ms long	0.483	58
	1 ms to 100 ms	Toneburst: more than 1 ms and up to 100 ms long	0.292	35
	More than 100 ms	Toneburst: more than 100 ms long	0.167	20
	Continuous wave	Continuous wave	0.533	64
	I don’t know	I don’t know	0.1	12
	Other (please specify)	Other (please specify)	0.05	6
	answered question	answered question	120	120
	skipped question	skipped question	3	3
	Number	Response Date	Other (please specify)
	1	2014-06-10 16:04:00	i know
	2	2014-02-26 17:48:00	vaious
	3	2014-02-26 12:11:00	Single pressure pulses and shock waves
	4	2014-02-24 21:51:00	bursts of 5-10 cycle pulses simialr to diagnostic scanning
	5	2014-02-24 15:40:00	about 20" beam on and about 1 min beam off for each ablated point
	6	2014-02-24 15:09:00	we do more than one thing

## Sheet: Question 9
Equipment, measurement and dose - a survey for therapeutic ultrasound
	Question 9: Please indicate the diameter of the transducers you commonly use (or other representative dimension for non-circular transducers). Please tick all that apply.	Please indicate the diameter of the transducers you commonly use (or other representative dimension for non-circular transducers). Please tick all that apply.	Please indicate the diameter of the transducers you commonly use (or other representative dimension for non-circular transducers). Please tick all that apply.	Please indicate the diameter of the transducers you commonly use (or other representative dimension for non-circular transducers). Please tick all that apply.
	Answer Options	Answer Options	Response Percent	Response Count
	d ≤ 5 mm	d ≤ 5 mm	0.067	8
	5 mm < d ≤ 2.6 cm	5 mm < d ≤ 2.6 cm	0.333	40
	2.6 cm < d ≤ 10 cm	2.6 cm < d ≤ 10 cm	0.667	80
	d > 10 cm	d > 10 cm	0.392	47
	I don’t know	I don’t know	0.075	9
	answered question	answered question	120	120
	skipped question	skipped question	3	3

[truncated: 35 more sheets: Question 10, Question 11, Question 12, Question 13, Question 14, Question 15, Question 16, Question 17, Question 18, Question 19, Question 20, Question 21, Question 22, Question 23, Question 24, Question 25, Question 26, Question 27, Question 28, Question 29 …]
